# Supplementary material for: Insights into the Inhibitory Mechanisms of the Covalent Drugs for DNMT3A
Source: Int J Mol Sci. 2023 Aug 10;24(16):12652. doi: 10.3390/ijms241612652 (PMC10454219; doi:10.3390/ijms241612652)
Supplement: Supplementary file 1 [file ijms-24-12652-s001.zip]

Archive with 2 entries (2 files):
- CF.pse
- supporting information-v5-final.pdf
